# Supplementary material for: Mandatory Research Biopsy Requirements Delay Initiation of Clinical Trials
Source: Front Oncol. 2019 Oct 18;9:968. doi: 10.3389/fonc.2019.00968 (PMC6813196; doi:10.3389/fonc.2019.00968)
Supplement: Supplementary file 1 [file Table_1.XLSX]

## Sheet: Sheet1
Supplementary Table 1. Summarization of Clinical Trial Studies
Clinical Trial ID	Details	Phase of Trial	Randomized?	Research Biopsy	No Biopsy
2N-16-3	A Phase 2, Fast Real-time Assessment of Combination Therapies in Immuno-Oncology Study in Subjects with Advanced Non-small Cell Lung Cancer (FRACTIONLung)	II	Yes	4	0
2N-17-3	A Phase 2 Study of Poziotinib in Patients with Non-Small Cell Lung Cancer (NSCLC), Locally Advanced or Metastatic, with EGFR or HER2 Exon 20 Insertion Mutation (ZENITH20) (SPI-POZ-202)	II	No	1	0
SWOG-S0905	A Phase I/Randomized Phase II Study of Cediranib (NSC # 732208) versus Placebo in Combination with Cisplatin and Pemetrexed in Chemonaive Patients with Malignant Pleural Mesothelioma	I/II	Yes	0	3
2N-12-2	A Randomized, Phase IIB/III Study of Ganetespib (STA-9090) in Combination with Docetaxel Versus Docetaxel Alone in Subjects with Stage IIIB or IV Non-Small-Cell Lung Cancer	II/III	Yes	0	1
7H-16-1	A Phase 1B/2, Open-Label, Multicentre Study Assessing the Safety, Tolerability, Pharmacokinetics, and Preliminary Anti-tumor Activity of MEDI4736 in Combination with AXD9150 or AZD5069 in Patients with Advanced Solid Malignancies and Subsequently Comparing AZD9150 and AZD5069 Both as Monotherapy and in Combination with MEDIA4736 as Second Line Treatment in Patients with Recurrent and/or Metastati…	I/II	Yes	2	0
0S-17-6	PhII-155 A Phase 2 Study of MEDI4736(Durvalumab) and Tremelimumab Alone or in Combination with High or Low-Dose Radiation in Metastatic Colorectal and NSCLC	II	Yes	2	0
2N-10-4	A Phase I/II Study of Entinostat in Combination with 5-azacytidine in Patients with Recurrent Advanced Non-Small Cell Lung Cancer.	I/II	No	1	0
2N-15-3	An Open-Label, Multicenter, Single-Arm, Expanded Access Study of Alectinib for Patients with Alk-Rearranged Non-Small Cell Lung Cancer after Disease Progression on or Intolerance to Prior Alk Tyrosine Kinase Inhibitor Therapy	III/IV	No	0	3
0S-15-5	A Pilot Multi-Arm Study of sEphB4-HSA In Combination with Different Chemotherapy Regimens in Patients with Specific Advanced or Metastatic Solid Tumors	I	No	0	3
7H-15-1	A Randomized Phase 2 Trial of Neoadjuvant and Adjuvant Therapy with the IRX-2 Regimen in Patients with Newly Diagnosed Stage III or IVA Squamous Cell Carcinoma of the Oral Cavity	II	Yes	0	1
2N-15-6	Phase I/II, First-in-Human, Dose-Escalation Study of X-396 in Patients with Advanced Solid Tumors and Expansion Phase in Patients with ALK+ Non-Small Cell Lung Cancer	II	No	1	1
7H-15-2	A Phase III Randomized, Open-Label, Multi-Center, Global Study of MEDI4736 Monotherapy and MEDI4736 in Combination with Tremelimumab Versus Standard of Care Therapy in Patients with Recurrent or Metastatic Squamous Cell Carcinoma of the Head and Neck (SCCHN)	III	Yes	3	0
2N-15-7	A Phase 2 Study of TH-4000 in Patients with EGFR-Mutant, T790M-Negative, Advanced Non-Small Cell Lung Cancer Progressing on an EGFR Tyrosine Kinase Inhibitor	II	No	2	0
7H-15-3	PhII-136 Multicenter Phase II Study of Nivolumab in Previously Treated Patients with Recurrent and Metastatic Nasopharyngeal Carcinoma	II	No	0	1
2O-12-1	A Multi-Center, Open-Label, Adaptive, Randomized Study of Palifosfamide-Tris, a Novel DNA Crosslinker, in Combination with Carboplatin and Etoposide (PaCE) Chemotherapy versus Carboplatin and Etoposide (CE) Alone in Chemotherapy-Naive Patients with Extensive-Stage Small Cell Lung Cancer. The MATISSE Study.	III	Yes	0	0
7H-12-4	A Randomized Phase II Trial of ARQ 197 (Tivantinib)/Cetuximab versus Cetuximab in Patients with Recurrent/Metastatic Head and Neck Cancer.	II	Yes	0	1
7H-13-1	Phase I/II Trial of Cediranib Alone or Cediranib and Lenalidomide in Iodine 131-Refractory Differentiated Thyroid Cancer.	I/II	Yes	0	2
2N-13-3	Phase II Trial of XL184 (Cabozantinib) Plus Erlotinib in Patients with Advanced EGFR-Mutant Non-Small Cell Lung Cancer (NSCLC) Who Have Progressed on Epidermal Growth Factor Receptor (EGFR) Tyrosine Kinase Inhibitor (TKI) Therapy.	II	No	0	0
0C-11-3	A First-In-Human Phase I Study of sEphB4-HSA in Patients with Advanced Solid Tumors with Expansion at the Maximum Tolerated Dose (MTD) or Recommended Phase II Dose (RP2D).	I/II	No	3	5
0S-16-8	A Phase IIa Trial of sEphB4-HSA in Combination with Anti PD-1 Antibody (Pembrolizumab, MK3475) in Patients with Non-Small Cell Lung and Head/Neck Cancer	II	No	2	9
2N-14-4	TIGER 1: A Randomized, Open-Label, Phase II Study of CO-1686 or Erlotinib as First-Line Treatment of Patients with EGFR-Mutant Advanced Non-Small Cell Lung Cancer (NSCLC)	II	Yes	1	0
2N-13-4	A Randomized Phase II Trial of Cytotoxic Chemotherapy with or without Epigenetic Priming in Patients with Advanced Non-Small Cell Lung Cancer	II	Yes	1	0
2N-16-4	A Multi-Center Open-Label Phase 1/2 Study of BGB324 in Combination with Erlotinib in Patients with Stage IIIb or Stage IV Non-Small Cell Lung Cancer	I/II	No		1
2N-13-7	A Phase 1/2, Open-Label, Safety, Pharmacokinetic and Preliminary Efficacy Study of Oral CO-1686 in Patients with Previously Treated Mutant EGFR Non-Small Cell Lung Cancer (NSCLC)	I/II	Yes	3	0
2N-12-5	A Phase II Study of the BRAF Inhibitor Dabrafenib as a Single Agent and in Combination with the MEK Inhibitor Trametinib in Subjects with BRAF V600E Mutation-Positive Metastatic (Stage IV) Non-Small Cell Lung Cancer.	II	No	0	2
7H-14-3	A Phase II, Randomized, Open-Label, Multi-Center, Global Study of MEDI4736 Monotherapy, Tremelimumab Monotherapy, and MEDI4736 in Combination with Tremelimumab in Patients with Recurrent or Metastatic Squamous Cell Carcinoma of the Head and Neck (SCCHN)	II	Yes	0	1
CTSU-A081105	Randomized Double Blind Placebo Controlled Study of Erlotinib or Placebo in Patients with Completely Resected Epidermal Growth Factor Receptor (EGFR) Mutant Non-Small Cell Lung Cancer (NSCLC)	III	Yes	0	1
0C-12-6	A Phase IB Ascending Multi-Arm, Dose Escalation Study of BMS-906024 Combined with Several Chemotherapy Regimens in Subjects with Advanced or Metastatic Tumors.	I	No	1	0
2N-13-6	A Randomized Phase II Study of Epigenetic Priming with Azacitidine and Entinostat Prior to Nivolumab versus Nivolumab Alone in Subjects with Recurrent Metastatic Non-Small Cell Lung Cancer	II	Yes	4	1
7H-13-2	A Randomized, Double-Blind, Placebo-Controlled Study of Chemotherapy Plus Cetuximab in Combination with VTX-2337 in Patients with Recurrent or Metastatic Squamous Cell Carcinoma of the Head and Neck	II	Yes	0	6
2N-12-6	A Study of HSP90 Inhibitor AT13387 Alone and in Combination with Crizotinib in the Treatment of Non-Small Cell Lung Cancer (NSCLC).	I/II	Yes	1	1
7H-15-4	GC4419 administered prior to intensity-modulated radiation therapy (IMRT) reduces the incidence, duration, and severity of radiation induced oral mucositis in patients who have been diagnosed with locally advanced, non-metastatic squamous cell carcinoma of the head and neck.	II	Yes	1	0
